# Supplementary material for: Evaluation of the Impact of Catheter Ablation Procedure on Outcomes and Economic Burden in Patients with Atrial Fibrillation: Real-World Data from Italian Administrative Databases
Source: Healthcare (Basel). 2022 Dec 17;10(12):2561. doi: 10.3390/healthcare10122561 (PMC9778702; doi:10.3390/healthcare10122561)
Supplement: Supplementary file 1 [file healthcare-10-02561-s001.zip]

Archive with 1 entries (1 files):
- healthcare-2057419-supplementary.pdf
